# Supplementary material for: Savolitinib versus crizotinib for treating MET positive non‐small cell lung cancer
Source: Thorac Cancer. 2023 Mar 21;14(13):1162–70. doi: 10.1111/1759-7714.14848 (PMC10151136; doi:10.1111/1759-7714.14848)
Supplement: Supplementary file 1 — Table S1. Patient detail information. [file TCA-14-1162-s001.xlsx]

## Sheet: Sheet1
MET	MET-TKI	EGFR mutation	EGFR TKI (prior treatment)	sex	age	Histology	Date of diagnosis	Stage	brain metastases	hepatic metastases	osseous metastasis	adrenal metastases	Smoking status	ECOG PS	Line of therapy	Date of first medication	Maximum tumor diameter at baseline	Maximum tumor diameter at best response	Degree of tumor size change	best curative effect	tumour progression	PFS (months)	Date of tumour progression	adverse effect
MET amplification	crizotinib	19 del	osimertinib	male	40	adenocarcinoma	2018-07-11	IVb	yes	no	yes	yes	no	1	4	2019-05-25	32	15	-0.53125	PR	yes	4.73684	2019-10-16	G3 liver injury
MET amplification	crizotinib	19 del	gefitinib	female	44	adenocarcinoma	2018-08-20	IVb	yes	yes	yes	no	no	3	2	2019-04-25	12	16	0.333333	PD	yes	0.822368	2019-05-20	no
MET amplification	crizotinib	L858R	icotinib	male	47	adenocarcinoma	2018-03-09	IVa	no	no	no	no	no	0	2	2019-05-28	19	24	0.263158	PD	yes	0.888158	2019-06-24	G2 gastrointestinal reaction
MET amplification	savolitinib	19 del	icotinib→osimertinib	male	48	adenocarcinoma	2018-10-01	IVb	yes	no	no	no	yes	0	5	2021-11-11	16	12	-0.25	SD	no	1.80921		G2 edema
METex14 skipping	crizotinib	no	no	female	49	adenocarcinoma	2021-01-21	IVa	no	no	no	no	no	1	1	2021-02-04	52.5	50.8	-0.032381	SD	yes	14.5395	2022-04-22	no
MET amplification	savolitinib	19 del	osimertinib	male	55	adenocarcinoma	2020-07-11	IVb	no	no	yes	no	no	0	2	2022-03-03	19	18.5	-0.0263158	SD	no	3.61842		no
MET amplification	savolitinib	L858R	icotinib→osimertinib	female	56	adenocarcinoma	2017-01-04	IVa	no	no	no	no	no	1	5	2021-08-04	100.3	34	-0.661017	PR	yes	7.13816	2022-03-09	G2 edema; G2 gastrointestinal reaction
METex14 skipping	crizotinib	no	no	male	57	adenocarcinoma	2019-09-01	IVa	no	no	no	no	yes	0	1	2019-09-18	62	5	-0.919355	PR	yes	31.3158	2020-06-22	G2 liver injury
METex14 skipping	savolitinib	no	no	male	57	adenocarcinoma	2019-09-01	IVb	yes	no	no	no	yes	0	1	2021-09-03	12	11.8	-0.0166667	SD	no	10.9868		no
MET amplification	crizotinib	L858R	no	male	57	adenocarcinoma	2015-01-15	IVa	no	no	no	no	yes	0	1	2015-02-07	58	77	0.327586	PD	yes	0.723684	2015-03-01	G1 edema
MET amplification	crizotinib	L858R	icotinib→osimertinib	male	59	adenocarcinoma	2017-10-15	IVa	yes	no	no	no	yes	1	3	2020-06-17	74.5	48.6	-0.347651	PR	yes	5.75658	2020-12-09	no
MET amplification	savolitinib	L858R	icotinib→osimertinib	male	59	adenocarcinoma	2017-10-15	IVb	yes	no	no	no	yes	1	4	2022-01-19	70.6	58	-0.17847	SD	yes	2.99342	2022-04-20	G1 edema
MET amplification	crizotinib	L858R	icotinib	male	60	adenocarcinoma	2018-02-06	IVa	no	no	no	no	yes	0	2	2018-05-04	82.7	85	0.0278114	SD	yes	4.04605	2018-09-04	no
METex14 skipping	crizotinib	no	no	male	61	adenocarcinoma	2020-06-30	IVa	no	no	no	no	yes	0	1	2021-09-14	6.1	5.9	-0.0327869	SD	yes	3.02632	2021-12-15	no
METex14 skipping	savolitinib	no	no	male	61	adenocarcinoma	2020-06-30	IVa	no	no	no	no	yes	0	2	2022-01-10	7.1	7	-0.0140845	SD	no	6.67763		no
METex14 skipping	savolitinib	no	no	male	61	adenocarcinoma	2016-07-05	IVa	no	no	no	no	yes	2	1	2016-08-03	82.6	81.6	-0.0121065	SD	yes	1.80921	2016-09-27	no
METex14 skipping	crizotinib	19 del	gefitinib→osimertinib	female	62	adenocarcinoma	2012-01-09	IVa	no	no	no	no	no	1	5	2019-06-02	78	52	-0.333333	PR	no	3.58553		no
MET amplification	savolitinib	L858R	icotinib→osimertinib	female	62	adenocarcinoma	2017-07-25	IVb	no	yes	yes	yes	no	1	5	2021-08-31	80	59	-0.2625	SD	yes	6.74342	2022-03-24	G3 edema; G3 gastrointestinal reaction
MET amplification	savolitinib	L858R	icotinib	female	62	adenocarcinoma	2021-04-08	IVb	yes	no	yes	no	no	1	2	2021-09-01	40	18	-0.55	PR	no	10.625		G3 liver injury
METex14 skipping	crizotinib	19 del	icotinib	male	62	adenocarcinoma	2019-01-03	IVb	yes	no	yes	no	yes	2	2	2019-02-25	25	21.2	-0.152	SD	yes	2.59868	2019-05-15	G1 gastrointestinal reaction
MET amplification	crizotinib	19 del	icotinib→osimertinib	female	63	adenocarcinoma	2016-05-25	IVb	yes	no	yes	no	no	3	5	2019-05-10	55	25	-0.545455	PR	yes	7.30263	2019-12-18	G1 gastrointestinal reaction
MET amplification	crizotinib	L858R	no	male	63	adenocarcinoma	2018-12-05	IVb	yes	no	no	no	yes	3	1	2019-01-19	65.1	61.2	-0.0599078	SD	yes	7.43421	2019-09-02	G1 edema
MET amplification	crizotinib	L858R	icotinib	male	64	adenocarcinoma	2017-03-20	IVa	no	no	no	no	no	4	2	2018-03-14	55	73	0.327273	PD	yes	1.41447	2018-04-26	no
METex14 skipping	crizotinib	no	no	female	66	squamous carcinoma	2019-06-15	IVb	yes	no	no	no	no	1	1	2019-06-20	60	76	0.266667	PD	yes	1.15132	2019-07-25	no
METex14 skipping	savolitinib	19 del	icotinib	female	68	adenocarcinoma	2019-03-21	IVb	yes	no	no	no	no	1	2	2022-04-18	83	56	-0.325301	PR	no	3.28947		G1 edema; G1 gastrointestinal reaction
METex14 skipping	savolitinib	no	no	male	69	adenocarcinoma	2020-12-24	IVa	no	no	no	no	yes	1	2	2021-09-06	20	10.7	-0.465	PR	no	7.30263		G3 edema
METex14 skipping	savolitinib	no	no	male	71	adenocarcinoma	2021-10-26	IVb	no	no	yes	no	yes	2	1	2021-11-22	100	79	-0.21	SD	yes	3.75	2022-03-16	G1 edema
MET amplification	crizotinib	19 del	gefitinib	female	72	adenocarcinoma	2017-12-25	IVb	no	yes	yes	no	no	1	2	2018-09-12	13	18	0.384615	PD	yes	1.18421	2018-10-18	G1 edema
METex14 skipping	crizotinib	no	no	male	72	adenocarcinoma	2018-11-01	IVb	no	no	no	yes	yes	0	1	2018-11-15	68	55	-0.191176	SD	yes	7.17105	2019-06-21	G1 edema; G3 liver injury
METex14 skipping	savolitinib	no	no	male	73	sarcomatoid carcinoma	2021-07-29	IVa	no	no	no	no	yes	1	1	2021-09-04	66.9	52.2	-0.219731	SD	yes	10.0987	2022-07-08	G1 gastrointestinal reaction
METex14 skipping	savolitinib	no	no	male	75	adenocarcinoma	2018-11-01	IVb	yes	yes	yes	yes	no	1	3	2021-12-24	15	20	0.333333	PD	yes	0.888158	2022-01-20	G1 edema; G3 liver injury
METex14 skipping	crizotinib	no	no	female	79	adenocarcinoma	2020-08-18	IVb	no	no	yes	no	no	1	1	2020-09-18	38.3	22.3	-0.417755	PR	yes	15.7895	2022-01-11	G2 edema
METex14 skipping	savolitinib	no	no	female	79	adenocarcinoma	2020-08-18	IVb	no	no	yes	no	no	2	3	2022-04-13	39.7	32.2	-0.188917	SD	no	1.41447		G1 edema
MET amplification	crizotinib	L858R	icotinib→osimertinib	female	81	adenocarcinoma	2015-12-13	IVb	no	no	yes	no	no	1	3	2019-02-19	32	40	0.25	PD	yes	0.921053	2019-03-19	no
